# Supplementary material for: Extraction of Antioxidant Compounds from Brazilian Green Propolis Using Ultrasound-Assisted Associated with Low- and High-Pressure Extraction Methods
Source: Molecules. 2023 Mar 3;28(5):2338. doi: 10.3390/molecules28052338 (PMC10005562; doi:10.3390/molecules28052338)
Supplement: Supplementary file 1 [file molecules-28-02338-s001.zip]

Archive with 1 entries (1 files):
- molecules-2235319-supplementary.pdf
